# Supplementary material for: Association of Short-Term Exposure to PM2.5 with Blood Lipids and the Modification Effects of Insulin Resistance: A Panel Study in Wuhan
Source: Toxics. 2022 Nov 4;10(11):663. doi: 10.3390/toxics10110663 (PMC9698404; doi:10.3390/toxics10110663)
Supplement: Supplementary file 1 [file toxics-10-00663-s001.zip]

Archive with 1 entries (1 files):
- toxics-1938583-supplementary.pdf
